# Supplementary material for: Antiviral responses are shaped by heterogeneity in viral replication dynamics
Source: Nat Microbiol. 2023 Oct 9;8(11):2115–29. doi: 10.1038/s41564-023-01501-z (PMC10627821; doi:10.1038/s41564-023-01501-z)
Supplement: Supplementary file 5 — Table 1. List of oligonucleotides. Table 2. Number of repeats and observations. [file 41564_2023_1501_MOESM5_ESM.xlsx]

## Sheet: TITLE
		Supplementary data table 1			list of oligonucleotides
		Supplementary data table 2			number of repeats and observations

## Sheet: smFISH probe sequences
	smFISH probe sequences																												QPCR primers
			IFIT1				IFNB1				MX2				MAVS		TBK1				EMCV				Puro-P2A-SNAP					Human Actin
		1	CCTGATGATCATCACCATTT			1	TTCGAAAGGTTGCAGTTAGA			1	AAAATTGACTTCTCCTCCGG			1	ATAGGTCTTGTCTTCAGCAA	1	TGATTAGAAGTGCTCTGCAT			1	GTTGATTGGGTGTTTGTGAC			1	TTGTTGCCAATCTCACCGTG						fw	CCTTCCTGGGCATGGAGTCCTG
		2	AATTGCTCCAGACTATCCTT			2	CCTGTTGTGCCAGAGCAAAG			2	TGCCAGTTTGGAGGAAACAT			2	TTGCTGAAATTGCGGCAGAT	2	AAGACATTTGCAGTAGCTCC			2	CACAAGAAGCTGGATGTTCC			2	ACGGCTCTAGGTACATCATC						rv	GGAGCAATGATCTTGATCTTC
		3	CTCCCATGTAAAGTGACATC			3	ACACGAACAGTGTCGCCTAC			3	GAAAGCAGCGTCCTTCTCTG			3	CTACAACATCCACATTGCAA	3	CAGTTTTCTTATGTCTTCCA			3	TTCGGAGAGTAGCTCCAAAG			3	AAAAGCAGCGGCAAGAGTTC					Human IFNB
		4	AGGCATTTCATCGTCATCAA			4	ACACTTGTTGGTCATGTTGA			4	GAAAGTTGAAGTCCTTGGCG			4	CAGGGCAGGTAAGGCAGAAT	4	GAACATCCACTGGACGAAGG			4	TCTGTTGTCCATTGCAAACA			4	GTCTAGTGGCAGGATAATCA						fw	ATGACCAACAAGTGTCTCCTCC
		5	GATCCAAGACTCTGTTTTCT			5	ACAGGAGAGCAATTTGGAGG			5	GGTGGCTGATTGTTCAAAGT			5	CAGTCGATCCTGGTCTCTTG	5	TGTCTCCTCTTCAATAGCAA			5	CTACCGTCGTATTAGTTCTA			5	TGTCTATCTGGATCAACAGT						rv	GCTCATGGAAAGAGCTGTAGTG
		6	ACTGTATTTGGTGTCTAGGA			6	AGAGCTGTAGTGGAGAAGCA			6	TACTGGCTGTACAGGTTGTT			6	TCCCTGAGAGTGTGCAGGTG	6	TCCCACATGGACAAAATTCC			6	TTGTTGAAGCACCAGTCGAA			6	TCTTGAAGTTCTGTTACTCT					EMCV
		7	CTAGTAGGTTGTGTATTCCC			7	AAGCAAGTTGTAGCTCATGG			7	AGTCGATGAGGTCAATGCAG			7	GGGTATTGAAGAGATGCCAG	7	AGGCATTAGAAGGTTCTTCT			7	TGAATTGAGGCGGTGATGTC			7	TCCAACCCTAGTAAGGAACA						fw	TCTGTTCTGCCTGCTGTTTG
		8	CCTTTCAGGTGTTTCACATA			8	TGCTGCTTCTTTGTAGGAAT			8	CGGACACCTGGTTACGATTC			8	TCAGTGCCGCAATGAAGTAC	8	AATTCAGATTCTGGTAGTCC			8	GGGATAGGAGACTGTCTAGA			8	CCCATACTTTACCAATATCC						rv	AAAGAAGAGGGTGCCGAAAT
		9	GCTTCTTTTAAGCTCTTCAG			9	CAGGAGCTTCTGACACTGAA			9	TGCTTTTTCAGTTTCAGCAC			9	GAGATCAACTAGCTCACAGC	9	CCACCACATCTCGCAAAACA			9	GGGAACAGTGCTATCAGGAA			9	AACAGCAGCACCATCATCGG					Human IFIT1
		10	GTTCTTCCTGCATTAAGTTT			10	TCCTTGAGGCAGTATTCAAG			10	TGAAGCTCTAGCTCGGTGTT			10	GTAGCTCTGGTAGACAGAGG	10	CCATTCTCTCGTAGATGATT			10	TCTCCTACCATATAATTCGC			10	TCTCAGGAGTAGTCCAAACT						fw	TGCTCCAGACTATCCTTGACCT
		11	CCATGTGGTAATACATCCAG			11	AGGGATGTCAAAGTTCATCC			11	TTTGTGTATCTCTTTCTCCA			11	CTCAGCAGGAAGTGACGGTG	11	CTTGATATCACGGTGCACTA			11	GAAGGTCGGAATTTGGGCAA			11	AAAACGGCACCAGCTTCTAC						rv	TCTCAGAGGAGCCTGGCTAA
		12	CAGGTAAGTCTGGGCTTCTG			12	AACTGCTGCAGCTGCTTAAT			12	TGATGAGCTCATGGCTGATG			12	CTGTTGTAGGGGATGCTGTG	12	CCCTATAACACGCATGATAT			12	CAAGTGGTTGTGTCTTGACA			12	CATCCTAGGTCCAATCTCAG
		13	CTTCTTGCAAATGTTCTCCA			13	TCATAGATGGTCAATGCGGC			13	ATGATGGTCAGGTCTGGAAC			13	GACAGGCATGGGGTAACTTG	13	TTGTACACAGACTGTCCATC			13	CCAAATAGCGTAAGTGGCTT			13	GTCTAGAACCACTAAGCTCA
		14	ACTCCATTCTATAGCGGAAG			14	AGCAAAGATGTTCTGGAGCA			14	TTGATCTGCAGTCCGATGTC			14	TGAATTCTCTCCTGGGGACT	14	AGCTGCACCAAAATCTGTGA			14	AATAAACAGGCTGTGCCACA			14	CTCCATTTGTTGTTGTGCAG
		15	TTCCTCACAGTCTATTTCTG			15	GCTAGATGAATCTTGTCTGA			15	CTCTGGATGTACTTCTTGAT			15	CTGAGCGTCTGCAGGGCTTG	15	GCTCATCATCTTCTAATTCT			15	TTCACAGCGAAAGCTCCAAT			15	GTCTATGAGGAGCCAACAAA
		16	AATTTTTTCCTCCACACTTC			16	ACAATAGTCTCATTCCAGCC			16	ACCACCAAGTTGATCGTCTG			16	CATCTGGATTCCTTGGGATG	16	CTTCTGTGCCATACAGAGAA			16	ACACGCCTTGTTGGAGAAAG			16	AAAAACCAGGCTGGTTCTTT
		17	CACTTCAAGCACCTTTTCAA			17	GACATTAGCCAGGAGGTTCT			17	AATGTCCACGTTACAGGGAA			17	AGGTCAGAGGAGGACTCCAG	17	TCTCATACATATCAGGGTGC			17	CCCTGGTGTTAAAATGACGG			17	TGGAGATACTCCTACTGTAG
		18	CTGGATTCAGGGTTTTCAGG			18	TCAGATGGTTTATCTGATGA			18	TTAGATCTGGTTTGGTCAGG			18	CTGGAGGTCAGAGGGCTGAG	18	TGATCTTTTCTTAGCACTGC			18	CAGTTGATCATAAGCCGGAT			18	CAAGTCCTTTACCTTGATGA
		19	GATAGGCAGAGATCGCATAC			19	AGTTTTTCTTCCAGGACTGT			19	CATTCATGACGCTTTTCTCA			19	TCTGTGTCCTGCTCCTGATG	19	AGATCAACTGTTGCTCCATA			19	CCCTTCTGAGAGAGAACTTA			19	CCAGGAAGAACTACGGCTGA
		20	GGCTAATTTAAAGCCATCCA			20	CCTGGTGAAATCTTCTTTCT			20	TTCTTGAGGGGGTACGTGAG			20	CACCTGCTGTGTGGGTACTG	20	CATGGTAAAATGTTACCCCA			20	CCTGTGTTGTCAAATCTCTT			20	TGCTCTTTCTGCTGCTTCAA
		21	GCCTTAGGGGAAGCAAAGAA			21	GCAGACTGCTCATGAGTTTT			21	CGGCACTTCACAATCATGTA			21	CACGGGATGGTGTGAGGCTG	21	ACTTCTTTATTCCTACGAGG			21	TCAGAATTGGGAGCTATTCC			21	TAGTTTCAAGGAAGGCTGGA
		22	GTCTGGATTTAAGCGGACAG			22	CTCCCATAATATCTTTTCAG			22	AAGCTCAGCCTGTTTGTGAT			22	GCTGGAAGGAGACAGATGGA	22	ATATTGCACCAGAAGGCTTT			22	CAGAAGACCCTCATGTTTTT			22	AAAGGCAAATTCCTTGGGGC
		23	GGAGAACCTTAATATATCCA			23	GGCCTTCAGGTAATGCAGAA			23	TAATTTCTTTCTTGGTTGCC			23	CAGTAGATACAACTGACCCT	23	CATTTTCTGCTTTCTGTACT			23	TGGGGCTTTCAAGCATAAGA			23	CAGTAAAACCCAACCTTTCA
		24	CTTCATCCTGAAGCTTCAGG			24	CAGGCACAGTGACTGTACTC			24	GTAAGTCTTTCTGCCAGTCG			24	CAGGGGATGAGGAGGAGAAG	24	ATGTTTGCAAGAACAGGGGT			24	CATGTCTGAAAATCCTGGCT			24	GGTACTTCTACATCTGCAGT
		25	TACTTTTCTCCTTCAGCTTC			25	AAGTTCCTTAGGATTTCCAC			25	GGAGCGATTTTTGGATATGC			25	ACTCTCTGCACCCTGTTTAC	25	CCATTCGGTGAAGTATATCA			25	AAACTGCCTGATATGTGCTC			25	ACACCATGTTCTAGGACCTT
		26	GTTGGCTAGAGCTTCTTCAA			26	GAGGTAACCTGTAAGTCTGT			26	CCTTATTTGTCCTTCTAACA			26	CACTGGAGCAGATGATAGGC	26	GAGCTGTCATTTGTTGTAGC			26	TTGAGTCTGAAAAACCGGCC			26	GAGCACCTGGTTTTCTTGTC
		27	AGACATAGGTCTGTGAGGAC			27	ACAGGCTAGGAGATCTTCAG			27	ATAAACGGGTCTCATTCTCC			27	CTTTGGAGGGCAGAGAGTTG	27	GTTCTAAGACTAAGCGTCGC			27	AAGACTCCCAAGCAAAGCAG			27	CAGCAGGCTGAAGTTAGTAG
		28	TTCGGTAAAACTTGGCTGCA			28	TGCTTGAAGCAATTGTCCAG			28	GTATTAGTTGCAAGTATGCC			28	ACAGGCATCAAGGTGGTAGG	28	TTTAGGGAAATGTTGTGCCA			28	GGGACTGCTGTTGGAAAAGT			28	TTCATTTCGCAGTCTTTGTC
		29	AAGAGCTTTATCCACAGAGC			29	AACAGCATCTGCTGGTTGAA			29	GTTGACAAATCCCAGAAGCT			29	CACTTTCAGGGCCACTGTGT	29	ATATAGGGTTTTCCTCAGTA			29	GACTTGACAATGACTTTCCC			29	GGAAGATGATACGGTGCAGG
		30	CTGCAAGGCCTTTTTTAATA			30	TACATTAGCCATCAGTCACT			30	ACTGATGCACGATGATCTCA			30	CACTGTGCTGACAGATGCTG	30	ATCCTATGGTATTCAGAGGT			30	GTCCCAAATCATCCATTATT			30	CTGGTGAAAGTAGGCGTTGA
		31	GCAGTAAGACAGAAGTGGGT			31	TCTTCTAGTGTCCTTTCATA			31	CTTTCTGGAGCATGCTAAGG			31	TTTGAGCTAGTTGGCAACTT	31	TGGATGTACTTTAGGGAGGG			31	GGAGTAAGTTTGTCGTGGAC			31	CACAGGGAACTCCTCGATGG
		32	CATTTGTGCCTTGTAGCAAA							32	GCTTGCTGGATAATTTCCAT			32	ATTAGAAGGCACTGCACCAG	32	CATCCCCGTCTAAATCATAA			32	ACGAGCTGAGATGTGAAGGG			32	GAACACTGGGTGGTGCAGAG
		33	TTTGTAGCCTCCTTGATTTG							33	GTTTTTTGGCCACGTTAATG			33	ATTTGGATGGTGCTGGATTG	33	TAACACACAACCCCTGTTAT			33	GTCTAAACTCCGGGAGATTT			33	ACAGCACCTGTCGGGTAAAG
		34	TCTAGCTTTTCTCTGTTCTG							34	TCAATCGTGCTCTGAACAGT			34	CAGCACGGGTTGAGTTGATG	34	GCAGTAAGGTACTGGCAATT			34	CAACAGCAGGATAATGGGCA			34	AACTTCACCACTTTCAGCAG
		35	TATGGCTGATCTTATCATTT							35	TTGCTGTGTGTTTCACTTTT			35	CTAGTAGGCACTTTGGATGG	35	CTTTCGCATTAATTCCTGAT			35	GCTCTTTCAACATCCAACAC			35	AGGTGGCTGTAGCTGATGAC
		36	CCACTGCAGATTCAAAATGA							36	TCTGCTCCATTCTGAACTGA			36	AGACACCTTGGTGAGCACCA	36	ATTCAATCAGCCATCGTATC			36	GTGGTTTCGTTATAAGGACC			36	ATCAGAATGGGCACGGGATT
		37	TTCAGCTTTTCTGTGATTGC							37	CTCGGACTTTCTTCAGAACA			37	CGTCAGTGGGGACTGTGCTG	37	CCAGGTTGATCTTCATCAAC			37	TCACAAGTAGGCATGTCTGA
		38	TTTCTTCTACCACTGGTTTC							38	CCCCAGAGGGTTAAAAATCT			38	CTGGGGTCTCCTCATTTCTG	38	TAATCTGCTGTCGATATCCT			38	CGCATCGATCATTTCTTGTG
		39	GTGGAAATGTATGTCTTGCA							39	ACTTCATATTCTGTGAAGGC			39	CTATTCTCAGAGCTGCTGTC	39	TTTCTGTCTTTCGGATGAGT			39	AAAAGCGGGTTGGAAGACCT
		40	GAAATTCCTGAAACCGACCA							40	ACCGAAGACTCATTACTGGG			40	TTACTCAGCTCCGACCCAAG	40	ACAGGACTTGTAGTTTTTCT			40	CGTGCGTGGGTCAAATTTAG
		41	GCATTGACGTCAGATTTCTT							41	GTGGATGCCTATTTCAGTAA			41	GAGAACGGGCTGTCTACCTG	41	TAGCTTTTGTGGCATGGTAA			41	CAGTGCGAATACTCTGTTCG
		42	TATCCCTTGTTAATGATGCC							42	TTTGCTGGTTTCCAAGAAGT			42	TGATGGCAAGATCCTCGAAG	42	TCTTATCCATTCTTCTGACT			42	GAAGTGTTCTTGTCCATAGG
		43	CCGAAGTTTCCTTAAAACCA							43	AATGGGATCTGGTTGGCGAG			43	CATGCCCAAGGAGGTGCTGG	43	CTGTTTCCTAAGATGAAGCA			43	TTCCTAGCGTAGTATATGGA
		44	TTTCCAGATCTAATGCCTTT							44	TATCTGCATCATGGCTTTCT			44	TTATACTCATTCTCCTCTGG	44	TTTGATTCCACTGGAAGCTG			44	TCCCAATCTACAACATCTGT
		45	ACGAACCCAAGGAGGCTCAA							45	TCTTGAAGCAGCCAGGAATA			45	CACGTGGATCCCAAAGGTGC	45	GGATAAATTGGGGTCATGGT			45	TTGTACCTTCTCTATAGGTC
		46	CATATTTCCTTCCAATTTGT							46	TCCTTAAGGATTCTTCTCTT			46	AGCTGGATGCTGGGGTTCTC	46	GGTTATTTTCAGCAAGTTCT			46	CGAAGCCATTCTCTTCAGAA
		47	TCATAGTACTCCAGGGCTTC							47	CTGAGTGAGCCGGTAAATTC			47	GAACTTCCGGTCGGCTTGTG	47	ACCATCCATGGTTAAAGAGC			47	GACCTTCACGTCATCAAACT
		48	GAGTTCTCAAAGTCAGCAGC							48	GGATCTCTTTGCTGGAGAAT			48	AGGAGTGTGACTACCAGCAC	48	GACAGTCAACGTTGCGAAGG			48	AACGGGGCAAAGAGTCGATC

## Sheet: Repeats_observations
FIG.	PANEL	REPEATS	CONDITION		TOTAL # OBSERVATIONS	UNIT
1	C	3	no virus	IFIT1	1171	cells
				IFNB1	593	cells
			8h	IFIT1	1789	infected cells
				IFNB1	1412	infected cells
			16h	IFIT1	284	infected cells
				IFNB1	284	infected cells
	D	4	CTRL	IFIT1	637	infected cells
				IFNB1	637	infected cells
			MDA5 ko	IFIT1	504	infected cells
				IFNB1	504	infected cells
			MAVS ko	IFIT1	483	infected cells
				IFNB1	483	infected cells
	E	3	no virus	IFIT1	144	cells
				IFNB1	144	cells
			infected	IFIT1	284	infected cells
				IFNB1	284	infected cells
			uninfected	IFIT1	176	cells
				IFNB1	176	cells
			DIP	IFIT1	309	cells
				IFNB1	309	cells
			MRT	IFIT1	271	infected cells
				IFNB1	271	infected cells
			TOFA	IFIT1	279	infected cells
				IFNB1	279	infected cells
	F	3			75	IFIT1+ cells
	G	3			771	infected cells
2	B	3			399	infected cells
	C	3			399	infected cells
	D	3		TOTAL	399	infected cells
				IFIT1+	156	infected cells
				IFNB1+	34	infected cells
	E	3		IFIT1-	243	infected cells
				IFIT1+	156	infected cells
	F	6		IFIT1-	107	infected cells
				IFIT1+	26	infected cells
	G	3		IFIT1-	237	Infected cells
				IFIT1+	65	Infected cells
	H	3	Phase3 observed	YES	118	infected cells
				NO	24	infected cells
3	C	4		IFIT1-	117	infected cells
				IFIT1+	46	infected cells
	D	3	MOI=1	IFIT1-	22	infected cells
				IFIT1+	38	infected cells
			MOI=5	IFIT1-	19	infected cells
				IFIT1+	48	infected cells
	E	3		MOI=1	60	infected cells
				MOI=5	67	infected cells
	F	3		split-GFP Low/Med.	842	infected cells
				split-GFP High	129	infected cells
	G	3		ALL	141	infected cells
				split-GFP Low/Med.	80	infected cells
				split-GFP High	61	infected cells
4	A	4			158	infected cells
	B	4			76	IFIT1+ cells
5	B	2			21	infected cells
	C	2		IFIT1-	25	infected cells
				IFIT1+	42	infected cells
	D	3			44	IFIT1+ cells
	E	3		Split-GFP Fast	9	IFIT1+ cells
				Split-GFP Slow/Intermediate	32	IFIT1+ cells
	F			Split-GFP Fast	9	IFIT1+ cells
				Split-GFP Slow/Intermediate	32	IFIT1+ cells
	G	3		IFNB1-	29	infected cells
				IFNB1+	16	infected cells
EXTENDED DATA
1	A	3		EMCV L WT	264	infected cells
				EMCV L Zn	1069	infected cells
	B	4	EMCV L Zn	IFIT1	577	infected cells
			5xST EMCV L Zn	IFIT1	532	infected cells
			EMCV L Zn	IFNB1	577	infected cells
			5xST EMCV L Zn	IFNB1	532	infected cells
	C	3		IFIT1	144	infected cells
				IFNB1	144	infected cells
	D	2	-TOFA	-IFN	455	cells
			-TOFA	50U/ml IFN	503	cells
			-TOFA	125U/ml IFN	640	cells
			-TOFA	1000U/ml IFN	476	cells
			+TOFA	1000U/ml IFN	607	cells
	E	3		IFIT1	600	smFISH spots
				IFNB1	570	smFISH spots
	F	3		IFIT1	269	Infected cells
				IFNB1	269	Infected cells
	G	3		IFIT1-	222	Infected cells
				IFIT1+	77	Infected cells
	H	3		IFIT1-	238	Infected cells
				IFIT1+	103	Infected cells
	I	3		IFIT1-	93	Infected cells
				IFIT1+	92	Infected cells
2	A	3			399	infected cells
	B	3	IFIT1	Infected	399	Cells
				Uninfected	49	Cells
			IFNB1	Infected	399	Cells
				Uninfected	49	Cells
	C	3
	D	3
	E	3		TOTAL	399	infected cells
				IFIT1-	243	infected cells
				IFIT1+	122	infected cells
				IFNB1+	34	infected cells
	F			IFIT1 mRNAs	399	infected cells
				IFNB1 mRNAs	399	infected cells
	G	3		Uninfected	67	Cells
				Infected, phase 1 only	20	Infected cells
3	D	4		untagged IFIT1	196	infected cells
				Puro-P2A-SNAP	196	infected cells
	E	3			177	infected cells
	F	3	TS visible in	NO	135	infected cells
			live imaging	YES	38	infected cells
	G	3			494	infected cells
4	A	4		IFIT1+	46	infected cells
				IFIT1-	117	infected cells
	B	4		IFIT1+	46	infected cells
				IFIT1-	117	infected cells
	C	4		Infected	163	Cells
				Uninfected	33	Cells
	D	3	MOI=1	IFIT1-	22	infected cells
				IFIT1+	38	infected cells
			MOI=0.2	IFIT1-	20	infected cells
				IFIT1+	31	infected cells
	E			MOI=1	60	infected cells
				MOI=0.2	51	infected cells
5		3		IFIT1-	28	infected cells
				IFIT1+	30	infected cells
6	B	3		parental	426	infected cells
				IRF3-BFP k.i.	399	infected cells
	C	6			80	IFIT1+ cells
	D	3		Infected	57	cells
				Uninfected	37	cells
